# Supplementary material for: Alanyl-Glutamine Protects Mice against Methionine- and Choline-Deficient-Diet-Induced Steatohepatitis and Fibrosis by Modulating Oxidative Stress and Inflammation
Source: Nutrients. 2022 Sep 15;14(18):3796. doi: 10.3390/nu14183796 (PMC9503574; doi:10.3390/nu14183796)
Supplement: Supplementary file 1 [file nutrients-14-03796-s001.zip]

Archive with 1 entries (1 files):
- nutrients-1904234-supplementary.pdf
